# Supplementary material for: Evaluation of the antidiarrheal activity of dichloromethane-methanol crude extract of the aerial parts of Croton kinondoensis (Euphorbiaceae) in Mice
Source: PLoS One. 2025 Oct 3;20(10):e0333527. doi: 10.1371/journal.pone.0333527 (PMC12494273; doi:10.1371/journal.pone.0333527)
Supplement: S1 Data — (XLSX) [file pone.0333527.s001.xlsx]

## Sheet: Castor Oil Induced Model
					NUMBER OF DRY FEACES	AVERAGE OF DF	NUMBER OF WET FEACES	AVERAGE OF WF	% INHIBITION OF DIARRHEA	TOTAL FECAL OUTPUT	AVERAGE TFO	% INHIBITION OF TOTAL FECAL OUTPUT
			Group 1	Mouse 1	1	1.33333	3	3.5	0	4	4.83333	0
				Mouse 2	2		3			5
				Mouse 3	1		4			5
				Mouse 4	1		2			3
				Mouse 5	2		5			7
				Mouse 6	1		4			5
			Group 2	Mouse 1	0	0.333333	1	1	71.4286	1	1.33333	72.4138
				Mouse 2	1		1			2
				Mouse 3	0		1			1
				Mouse 4	1		0			1
				Mouse 5	0		2			2
				Mouse 6	0		1			1
			Group 3	Mouse 1	1	1.33333	4	3	14.2857	5	4.33333	10.3448
				Mouse 2	1		2			3
				Mouse 3	2		3			5
				Mouse 4	2		3			5
				Mouse 5	1		2			3
				Mouse 6	1		4			5
			Group 4	Mouse 1	1	1.16667	3	2.83333	19.0476	4	4	17.2414
				Mouse 2	2		3			5
				Mouse 3	3		2			5
				Mouse 4	0		2			2
				Mouse 5	0		5			5
				Mouse 6	1		2			3
			Group 5	Mouse 1	2	1.33333	2	2.5	28.5714	4	3.83333	20.6897
				Mouse 2	1		2			3
				Mouse 3	1		3			4
				Mouse 4	1		3			4
				Mouse 5	1		2			3
				Mouse 6	2		3			5

## Sheet: Sheet1
			TOTAL NUMBER OF DF	% Inhibition of defecation	Total number of diarrheal feces	% Inhibition of diarrhea
	NC		1.33 ± 0.52		3.5 ± 1.1
	PC		0.33 ± 0.52	72.41	1 ± 0.63	71.43
	CK100		1.33 ± 0.51	10.34	3 ± 0.894	14.29
	CK200		1.2 ± 1.2	17.24	2.8 ± 1.2	19.05
	CK400		1.3 ± 0.53	20.69	2.5 ± 0.55	25.57

## Sheet: Anti-Motility
Group 3	100mg/kg
Group 4	200mg/kg																100
Group 5	400mg/kg								Weight	Total Length of the Intestine	Average Length of the Intestine	Distance Moved By charcoal	Average Distance Moved By charcoal	Peristaltic index (%)	% Inhibition
							Group 1	Mouse 1	47	55	50.5	25	27.1667	53.7954	0	0.454545	45.4545
								Mouse 2	32	53		24				0.45283	45.283
								Mouse 3	25	49		33				0.673469	67.3469		100
								Mouse 4	26	47		30				0.638298	63.8298
								Mouse 5	26	50		28				0.56	56
								Mouse 6	30	49		23				0.469388	46.9388
							Group 2	Mouse 1	31	50	49.3333	17	17.6667	35.8108	33.4314	0.34	34
								Mouse 2	31	47		19				0.404255	40.4255
								Mouse 3	24	50		17				0.34	34
								Mouse 4	23	45		19				0.422222	42.22
								Mouse 5	29	51		17				0.333333	33.333
								Mouse 6	24	53		17				0.320755	32.0754
							Group 3	Mouse 1	33	48	49.8333	22	21.8333	43.8127	18.5567	0.458333	45.833
								Mouse 2	32	50		20				0.4	40
								Mouse 3	41	52		25				0.480769	48.0769
								Mouse 4	28	51		20				0.392157	39.2156
								Mouse 5	27	48		23				0.479167	47.9167
								Mouse 6	27	50		21				0.42	42
							Group 4	Mouse 1	25	48	49.5	22	20.6667	41.7508	22.3895	0.458333	45.83
								Mouse 2	27	52		23				0.442308	44.23
								Mouse 3	25	50		19				0.38	38
								Mouse 4	28	48		21				0.4375	43.75
								Mouse 5	32	49		20				0.408163	40.81
								Mouse 6	33	50		19				0.38	38
							Group 5	Mouse 1	31	53	50.3333	21	19.5	38.7417	27.9832	0.396226	39.6226
								Mouse 2	27	50		16				0.32	32
								Mouse 3	28	48		18				0.375	37.5
								Mouse 4	30	49		19				0.387755	38.7775
								Mouse 5	35	52		23				0.442308	44.23
								Mouse 6	32	50		20				0.4	40

## Sheet: Acute Toxicity
		Dose:	2000mg/kg
		Weight of Mouse:	25
